# Supplementary material for: Metabolomics-Based Analysis of the Effects of Different Cultivation Strategies on Metabolites of Dendrobium officinale Kimura et Migo
Source: Metabolites. 2023 Mar 6;13(3):389. doi: 10.3390/metabo13030389 (PMC10059836; doi:10.3390/metabo13030389)
Supplement: Supplementary file 1 [file metabolites-13-00389-s001.zip]

Archive with 1 entries (1 files):
- metabolites-2188193-supplementary.pdf
